# Supplementary material for: Genome-Wide Identification and Expression Analysis of the PUB Gene Family in Zoysia japonica under Salt Stress
Source: Plants (Basel). 2024 Mar 10;13(6):788. doi: 10.3390/plants13060788 (PMC10974829; doi:10.3390/plants13060788)
Supplement: Supplementary file 1 [file plants-13-00788-s001.zip › Table S1.xlsx]

## Sheet: Sheet1
Table S1. Predicted PPI network of ZjPUBs
PUB_ID	Interaction_protein	Evidence_score
Zjn_sc00002.1.g09550.1.am.mk	Zjn_sc00012.1.g07320.1.sm.mkhc	359
Zjn_sc00002.1.g09550.1.am.mk	Zjn_sc00107.1.g00650.1.sm.mkhc	343
Zjn_sc00002.1.g09550.1.am.mk	Zjn_sc00053.1.g00260.1.sm.mkhc	359
Zjn_sc00006.1.g03610.1.am.mk	Zjn_sc00068.1.g01230.1.cf.mkhc	590
Zjn_sc00006.1.g03610.1.am.mk	Zjn_sc00058.1.g01700.1.sm.mk	640
Zjn_sc00006.1.g03610.1.am.mk	Zjn_sc00112.1.g00990.1.sm.mkhc	818
Zjn_sc00006.1.g03610.1.am.mk	Zjn_sc00022.1.g00600.1.am.mk	320
Zjn_sc00006.1.g03610.1.am.mk	Zjn_sc00086.1.g01320.1.cf.mkhc	599
Zjn_sc00009.1.g03620.1.am.mkhc	Zjn_sc00026.1.g02880.1.am.mkhc	380
Zjn_sc00009.1.g03620.1.am.mkhc	Zjn_sc00018.1.g00950.1.sm.mkhc	521
Zjn_sc00009.1.g03620.1.am.mkhc	Zjn_sc00008.1.g11780.1.am.mk	722
Zjn_sc00010.1.g02110.1.am.mkhc	Zjn_sc00056.1.g02240.1.sm.mkhc	813
Zjn_sc00020.1.g01450.1.am.mk	Zjn_sc00015.1.g05970.1.sm.mkhc	339
Zjn_sc00020.1.g01450.1.am.mk	Zjn_sc00008.1.g11780.1.am.mk	605
Zjn_sc00020.1.g01450.1.am.mk	Zjn_sc00007.1.g03920.1.sm.mkhc	521
Zjn_sc00020.1.g01450.1.am.mk	Zjn_sc00090.1.g00960.1.sm.mk	275
Zjn_sc00020.1.g01450.1.am.mk	Zjn_sc00004.1.g12910.1.sm.mkhc	342
Zjn_sc00020.1.g01520.1.am.mk	Zjn_sc00040.1.g04020.1.am.mkhc	959
Zjn_sc00020.1.g01520.1.am.mk	Zjn_sc00058.1.g01700.1.sm.mk	646
Zjn_sc00020.1.g01520.1.am.mk	Zjn_sc00014.1.g09560.1.sm.mk	679
Zjn_sc00020.1.g01520.1.am.mk	Zjn_sc00068.1.g01230.1.cf.mkhc	590
Zjn_sc00020.1.g01520.1.am.mk	Zjn_sc00097.1.g00890.1.sm.mkhc	679
Zjn_sc00020.1.g01520.1.am.mk	Zjn_sc00102.1.g00870.1.sm.mkhc	679
Zjn_sc00020.1.g01520.1.am.mk	Zjn_sc00045.1.g04570.1.sm.mk	679
Zjn_sc00020.1.g01520.1.am.mk	Zjn_sc00040.1.g05820.1.am.mk	749
Zjn_sc00020.1.g01520.1.am.mk	Zjn_sc00112.1.g00990.1.sm.mkhc	830
Zjn_sc00020.1.g01520.1.am.mk	Zjn_sc00056.1.g01780.1.es.mkhc	679
Zjn_sc00020.1.g01520.1.am.mk	Zjn_sc00101.1.g00190.1.am.mk	679
Zjn_sc00020.1.g01520.1.am.mk	Zjn_sc00096.1.g01790.1.am.mkhc	679
Zjn_sc00020.1.g03330.1.sm.mkhc	Zjn_sc00008.1.g11780.1.am.mk	713
Zjn_sc00020.1.g03330.1.sm.mkhc	Zjn_sc00008.1.g11780.1.am.mk	714
Zjn_sc00020.1.g03330.1.sm.mkhc	Zjn_sc00008.1.g11780.1.am.mk	615
Zjn_sc00022.1.g01940.1.sm.mk	Zjn_sc00009.1.g09260.1.sm.mkhc	561
Zjn_sc00022.1.g01940.1.sm.mk	Zjn_sc00019.1.g04160.1.sm.mkhc	780
Zjn_sc00022.1.g02290.1.sm.mkhc	Zjn_sc00096.1.g00230.1.sm.mkhc	347
Zjn_sc00022.1.g02290.1.sm.mkhc	Zjn_sc00059.1.g01300.1.sm.mk	620
Zjn_sc00022.1.g02290.1.sm.mkhc	Zjn_sc00004.1.g05660.1.am.mk	394
Zjn_sc00022.1.g02290.1.sm.mkhc	Zjn_sc00022.1.g07050.1.sm.mkhc	394
Zjn_sc00022.1.g02290.1.sm.mkhc	Zjn_sc00088.1.g00210.1.sm.mkhc	394
Zjn_sc00022.1.g02290.1.sm.mkhc	Zjn_sc00059.1.g01300.1.sm.mk	627
Zjn_sc00022.1.g02290.1.sm.mkhc	Zjn_sc00059.1.g01300.1.sm.mk	792
Zjn_sc00022.1.g02290.1.sm.mkhc	Zjn_sc00051.1.g02270.1.sm.mkhc	394
Zjn_sc00022.1.g02290.1.sm.mkhc	Zjn_sc00043.1.g01960.1.am.mkhc	515
Zjn_sc00022.1.g02290.1.sm.mkhc	Zjn_sc00029.1.g02520.1.sm.mkhc	394
Zjn_sc00022.1.g02290.1.sm.mkhc	Zjn_sc00013.1.g04250.1.sm.mkhc	394
Zjn_sc00022.1.g06260.1.sm.mk	Zjn_sc00014.1.g06820.1.sm.mkhc	245
Zjn_sc00038.1.g02650.1.sm.mkhc	Zjn_sc00020.1.g00320.1.sm.mkhc	941
Zjn_sc00038.1.g02650.1.sm.mkhc	Zjn_sc00172.1.g00090.1.sm.mk	817
Zjn_sc00038.1.g02650.1.sm.mkhc	Zjn_sc00008.1.g11780.1.am.mk	564
Zjn_sc00038.1.g02650.1.sm.mkhc	Zjn_sc00172.1.g00090.1.sm.mk	838
Zjn_sc00038.1.g02650.1.sm.mkhc	Zjn_sc00008.1.g11780.1.am.mk	574
Zjn_sc00038.1.g02650.1.sm.mkhc	Zjn_sc00008.1.g11780.1.am.mk	756
Zjn_sc00038.1.g02650.1.sm.mkhc	Zjn_sc00022.1.g04880.1.sm.mkhc	535
Zjn_sc00038.1.g02650.1.sm.mkhc	Zjn_sc00003.1.g09830.1.sm.mkhc	883
Zjn_sc00038.1.g02650.1.sm.mkhc	Zjn_sc00020.1.g00320.1.sm.mkhc	926
Zjn_sc00049.1.g00160.1.sm.mkhc	Zjn_sc00003.1.g09840.1.sm.mkhc	402
Zjn_sc00049.1.g00160.1.sm.mkhc	Zjn_sc00011.1.g07580.1.am.mkhc	380
Zjn_sc00049.1.g00160.1.sm.mkhc	Zjn_sc00008.1.g05710.1.sm.mkhc	380
Zjn_sc00049.1.g00160.1.sm.mkhc	Zjn_sc00015.1.g01350.1.sm.mkhc	658
Zjn_sc00049.1.g00160.1.sm.mkhc	Zjn_sc00068.1.g03660.1.am.mkhc	431
Zjn_sc00049.1.g00160.1.sm.mkhc	Zjn_sc00078.1.g03050.1.sm.mkhc	380
Zjn_sc00049.1.g00160.1.sm.mkhc	Zjn_sc00063.1.g00860.1.sm.mkhc	452
Zjn_sc00049.1.g00160.1.sm.mkhc	Zjn_sc00058.1.g00790.1.am.mk	425
Zjn_sc00049.1.g00160.1.sm.mkhc	Zjn_sc00005.1.g08060.1.sm.mkhc	380
Zjn_sc00049.1.g00160.1.sm.mkhc	Zjn_sc00147.1.g00670.1.sm.mkhc	380
Zjn_sc00049.1.g00160.1.sm.mkhc	Zjn_sc00027.1.g03360.1.am.mkhc	588
Zjn_sc00049.1.g00160.1.sm.mkhc	Zjn_sc00143.1.g00970.1.am.mk	380
Zjn_sc00049.1.g00160.1.sm.mkhc	Zjn_sc00050.1.g01060.1.sm.mkhc	450
Zjn_sc00049.1.g00160.1.sm.mkhc	Zjn_sc00034.1.g06220.1.am.mk	380
Zjn_sc00049.1.g00160.1.sm.mkhc	Zjn_sc00073.1.g00930.1.sm.mkhc	387
Zjn_sc00049.1.g00160.1.sm.mkhc	Zjn_sc00007.1.g10470.1.am.mk	380
Zjn_sc00049.1.g00160.1.sm.mkhc	Zjn_sc00022.1.g04880.1.sm.mkhc	528
Zjn_sc00049.1.g00160.1.sm.mkhc	Zjn_sc00001.1.g05440.1.am.mk	574
Zjn_sc00049.1.g00160.1.sm.mkhc	Zjn_sc00005.1.g04920.1.am.mkhc	394
Zjn_sc00049.1.g00160.1.sm.mkhc	Zjn_sc00009.1.g04360.1.sm.mkhc	521
Zjn_sc00049.1.g00160.1.sm.mkhc	Zjn_sc00020.1.g00470.1.am.mk	599
Zjn_sc00049.1.g00160.1.sm.mkhc	Zjn_sc00004.1.g09750.1.sm.mk	380
Zjn_sc00049.1.g00160.1.sm.mkhc	Zjn_sc00051.1.g02560.1.sm.mkhc	380
Zjn_sc00049.1.g00160.1.sm.mkhc	Zjn_sc00012.1.g00440.1.am.mk	497
Zjn_sc00049.1.g00160.1.sm.mkhc	Zjn_sc01341.1.g00010.1.sm.mkhc	380
Zjn_sc00049.1.g00160.1.sm.mkhc	Zjn_sc00025.1.g02250.1.am.mk	380
Zjn_sc00049.1.g00160.1.sm.mkhc	Zjn_sc00030.1.g02080.1.sm.mkhc	380
Zjn_sc00049.1.g00160.1.sm.mkhc	Zjn_sc00027.1.g06010.1.am.mkhc	561
Zjn_sc00093.1.g00050.1.sm.mk	Zjn_sc00009.1.g02190.1.sm.mkhc	527
Zjn_sc00093.1.g00050.1.sm.mk	Zjn_sc00008.1.g11780.1.am.mk	617
Zjn_sc00093.1.g00050.1.sm.mk	Zjn_sc00008.1.g11780.1.am.mk	610
Zjn_sc00093.1.g00050.1.sm.mk	Zjn_sc00008.1.g11780.1.am.mk	617
Zjn_sc00102.1.g00610.1.sm.mkhc	Zjn_sc00028.1.g01120.1.am.mkhc	302
Zjn_sc00102.1.g00610.1.sm.mkhc	Zjn_sc00107.1.g00550.1.sm.mkhc	220
Zjn_sc00102.1.g00610.1.sm.mkhc	Zjn_sc00088.1.g00040.1.sm.mkhc	353
Zjn_sc00102.1.g00610.1.sm.mkhc	Zjn_sc00018.1.g05710.1.am.mk	308
Zjn_sc00102.1.g00610.1.sm.mkhc	Zjn_sc00011.1.g03085.1.br	293
Zjn_sc00150.1.g00150.1.sm.mkhc	Zjn_sc00003.1.g07060.1.cf.mkhc	717
Zjn_sc00150.1.g00150.1.sm.mkhc	Zjn_sc00107.1.g00650.1.sm.mkhc	956
Zjn_sc00150.1.g00150.1.sm.mkhc	Zjn_sc00107.1.g00650.1.sm.mkhc	951
Zjn_sc00150.1.g00150.1.sm.mkhc	Zjn_sc00003.1.g07060.1.cf.mkhc	717
Zjn_sc00150.1.g00150.1.sm.mkhc	Zjn_sc00190.1.g00050.1.am.mkhc	757
Zjn_sc00150.1.g00150.1.sm.mkhc	Zjn_sc00003.1.g02700.1.sm.mkhc	597
Zjn_sc00150.1.g00150.1.sm.mkhc	Zjn_sc00059.1.g01910.1.sm.mkhc	888
Zjn_sc00150.1.g00150.1.sm.mkhc	Zjn_sc00010.1.g04290.1.sm.mkhc	722
Zjn_sc00150.1.g00150.1.sm.mkhc	Zjn_sc00190.1.g00050.1.am.mkhc	787
Zjn_sc00150.1.g00150.1.sm.mkhc	Zjn_sc00068.1.g03490.1.sm.mkhc	865
Zjn_sc00150.1.g00150.1.sm.mkhc	Zjn_sc00107.1.g00650.1.sm.mkhc	950
Zjn_sc00150.1.g00150.1.sm.mkhc	Zjn_sc00006.1.g06770.1.sm.mkhc	654
Zjn_sc00150.1.g00150.1.sm.mkhc	Zjn_sc00037.1.g02710.1.am.mkhc	828
Zjn_sc00150.1.g00150.1.sm.mkhc	Zjn_sc00009.1.g07120.1.cf.mkhc	980
Zjn_sc00150.1.g00150.1.sm.mkhc	Zjn_sc00058.1.g01050.1.sm.mk	717
Zjn_sc00165.1.g00170.1.sm.mkhc	Zjn_sc00003.1.g15150.1.am.mk	355
Zjn_sc00165.1.g00170.1.sm.mkhc	Zjn_sc00008.1.g11780.1.am.mk	600
Zjn_sc00174.1.g00010.1.sm.mk	Zjn_sc00001.1.g00430.1.sm.mkhc	313
Zjn_sc00184.1.g00310.1.sm.mkhc	Zjn_sc00007.1.g04810.1.am.mk	588
Zjn_sc00184.1.g00310.1.sm.mkhc	Zjn_sc00133.1.g00590.1.am.mkhc	370
Zjn_sc00184.1.g00310.1.sm.mkhc	Zjn_sc00190.1.g00050.1.am.mkhc	342
Zjn_sc00184.1.g00310.1.sm.mkhc	Zjn_sc00013.1.g04400.1.sm.mkhc	373
Zjn_sc00184.1.g00310.1.sm.mkhc	Zjn_sc00008.1.g11780.1.am.mk	571
Zjn_sc00184.1.g00310.1.sm.mkhc	Zjn_sc00022.1.g06660.1.sm.mkhc	588
Zjn_sc00184.1.g00310.1.sm.mkhc	Zjn_sc00008.1.g11780.1.am.mk	571
Zjn_sc00184.1.g00310.1.sm.mkhc	Zjn_sc00047.1.g01360.1.am.mkhc	302
Zjn_sc00184.1.g00310.1.sm.mkhc	Zjn_sc00017.1.g06070.1.am.mk	818
Zjn_sc00184.1.g00310.1.sm.mkhc	Zjn_sc00024.1.g02500.1.am.mkhc	370
Zjn_sc00184.1.g00310.1.sm.mkhc	Zjn_sc00133.1.g00590.1.am.mkhc	370
Zjn_sc00184.1.g00310.1.sm.mkhc	Zjn_sc00008.1.g11780.1.am.mk	571
