# Supplementary material for: Genome-Wide Identification and Expression Analysis of the PUB Gene Family in Zoysia japonica under Salt Stress
Source: Plants (Basel). 2024 Mar 10;13(6):788. doi: 10.3390/plants13060788 (PMC10974829; doi:10.3390/plants13060788)
Supplement: Supplementary file 1 [file plants-13-00788-s001.zip › Table S2.xlsx]

## Sheet: basic information 4
Table S2. Protein sequence of the U-box gene family in Z. japonica
Gene name	Protein Sequence
ZjPUB1	MVELYEQLRQSVHKVSALGDFQRPLRVLRRLVGIPNCARALVNHPKWIPRDQIMLIGEGRVMELSSVLGAFFHISAIRDREFASNPDVGQQCFSEASSRRPADLLSSFATIKSVMNGLYDGLKDVFLILLKNLDTREKVLDYIAELINKNAARSGMQVDPLKSASSGMFVNLSAVMLRLCEPFLDNIESKKNKIDVNYLFCNRRINFKDLTAINASSEEVSSFIESLNKEHSSREDRFVESQEATSSGKNSTASLLSKGRALSGSSKNNFSFICECFFMTARVLNLGLMKALSDFKHIAQQHARYEDDLESNRAMRDQAGGSPQLEQDINRLEKMVEILSQEKFCYEAQILRDGAFLQRALSFYRLMILWSVDLVGGFKMPLPSQCPKEFSCIPEHFLD…
ZjPUB2	MASPTASSLPQADDSPEPSLLGEKVYVAVGDDVTNSRATLLWALHKFQEDAVSSFVLLHVRSPPKPLTIHAEKLVVESNDVAQGLVELISEHRITALVMGAAADKHYTKKMKVLKSKKARFVEQQADPSCKIWFVCKGTLIYHRGAVPVSHDDMQGWKKCSGFTQSSLEKSETLSEMWCVANTWLCKSTGETQIEGTTSDPSYSSSKGNIKETYKTSDNFQRILRELESSRQEFYEEKCRRETAERELFEAFQKAQASENSYFRELKQKNELEEKLTTMMKEVDSLLKRTDDLCVRLQGEREQRMALEKRGAHSDRVIKDLMLQRDKALREAETLRAKKGESTATTEGAPNITELSYSEIKDATNDFDHSTKIGESVFGSVEILSKARHPNIITLIGAC…
ZjPUB3	MAAAAAEEMEKVFVALPAEFKAGQSTLSWALSQFGGGGSTIVITHVHVPSQMIPVSTWVERQKVNKMLNEYVQQCMKMKMKCEKLIFEKEDVAAGLLDLIALHGVTKFVVSAAADRQYSRNMDKPKSRTAIEIMQRADRSCKIWFVCKGQLICSRDKKVEITPAISPVLSDADHSPLQLPTLHEEVYVPEEGDIVLELGLYAEIDEACKAAESLMRRAINESSRRQKADEELASALQKAKEYEDLYTEEVRKREELEAALASATREIAQLKEANSSQSVDPQERSTTTVELQEETVEAMIVARHFIDMNTDLGLITAGPLMEPQEEKSFQIKIGGDSGARELQALIDRSKAAAFSPSSVIQSPYDEDGAPAYFLCPILQEVMSDPHVAADGFSYEAGAI…
ZjPUB4	MDPELLSNGELTPMCDVYSLGIIILRLLTGQPPQNVAEVVKDAMASEELHAILDCTAGDWPFVQANQLAHVGLRCAEKSRRRRPDLAGEVWKVVEPLMKAASLTAGRQPSTLAAASPDDAHAPSYFVCPIFQEVMSDPHVAADGFTYEAEAVRGWFDTGHDTSPMTNLKLPHCELTPNRALRSAILEWHQQQ
ZjPUB5	MPQRHLRSFQSSPAPPKRVNDGIKSPKPATKRMFMRGGSGRSTGTSSSSRSPSLREIDEDAALVDDGGGRLYVAVGKDFDDGKSNLTAALNLMVLEDLKLVLLLHVHQPAERVMSGFSKVPASQLEEKKLKEYRMNEQKGMCTLLNRYMDYCRLDLKAEAGMHNEVFEQQQKLLNELERARKEASEGRQKAEREFDVALIEFSYSEIKEATNDFDASKEIGHGGSGSVYKGFLRHTIVAIKKFNQEGTVGDKEFNDEGPLGLQSEVDKALSSGVLHEILDATAGEWPSAYAEELACLALKCCRPNRKERPDLAKEAWGVLQTMEIMRDPHIAVDGFTYEGEAIKDWIQRGHRMSPTTYLSLAHQEIIPNSALRVTPTRGTIGSTMLMAIVGHLAGVRCRS
ZjPUB6	MECVKDCDEAVERSRELNADQKLIAKALSRKASALLELASCAGDYAPVIRALQQSLAEHYSEETRAKLDEAEDARMELEEQERLDQGVADLHRERGNEFFNQKKFHEAAMHYTQAMKLNPKDPRAMEQTSTLKKEASDERLRRIEYERMNRAMEEYLSGVQQELEQLKVAILSRVRHPHLSSTNNTTLYRTMHPLGTPLYMDPEFLSTGELTPHSDVYSFGIVVLRLLTGKPPVGIKKIVEDALEKGDLNSIVDASAGEWPDVHAQQLAYLALRCTELNRRCRPDLSGEVWAVVETMRDAAMLSSPSSSRSVPREISTPSYFICPISQDVMNDPHVAADGFTYEAEFIKSWLDSGHGTSPMTNLPLERDPLIPNRALRSAIQEWHQQQKTAPAHRLSRP…
ZjPUB7	MTHQRTPREVVRMEGIEESFGDGEEMEALVCSTVAVAVSGSRSSRHALKWALDKFVPEGRVLFRILHVRPAITMVPTPMGNFIPISQVREDVALAYKNEAEWQASNTLLPYKTMCTQRKVEAEAVLLESDDVAAAISEEIAKFNICKLVLGSSSRNIFRRKFKGSRTATKISECIPSFCTSYVVSKGKLSFVHSATSDTHERPQSISSSTVSSSSRSLSSSAPSEWADMYGTSNVFVHQSSLPLQRDQALAIINKLPNRRASPSYSVASEISYNGDPVLISSHSIKPEKNFSTSSSSSGNSVYKSFQRENLPDNSDQESVSDISMHDQDDQRFHIEKVRVKLQHLHKLHDATKYQSCGATQQIHNFSTQHAEEEINLKETGLTEDMVKRLVRKKEMVSY…
ZjPUB8	MVPTPMGNFIPISQVREDVALAYKKEAEWQASNTLLPYKTMCTQRKVEAEAVLLESNDVAAAISEEIAKFNICKLVLGSSSRNIFRRKLKGSRTATKISESIPSFCTAYVVSKGKLSFVRAATSDTRETLKSISSSTVSSPSSRSLSSSAPSAWGETYGTPNVCVHQSSLPIQHDQALALINKLPNRTTSLSDSVASEVSYNYDSALISSQSIEPEKNFSSSSSSVNSIYKSFQRDILPDNSNQGSVSDISPHDQDDLRFHNVKFQHLHKLHDVTKHQPSGATQKIRNLATQRCEDEIKLKETELTEDMVRRLVRKQEMEGYESAREAEFKKYSDDSEFISGSGDQEANDNVSAQSVAVHCFNEYNRYTWEEIQAATSSFSADLMIGKGSYGTVYKAKL…
ZjPUB9	MADEGGLESERRRQQGGEEQEQLVHCAVGKEAGREWKANLLWVLANIPRRKRLVFLHLHRPASRINMSTLRLLLHSLSNYSRLCHLGAWVPVSQLAEEEVAAYRQLEEEKIGKVVDDLLDICKSQKVNASKVIVPSDDTAKGLVQFVDDHGVTELVMGAASDRAYRRSKSSPRLHSETFSTQESASSVDHSREYNAMDRNTNMEDSNRQATDVAAGFSKPSTSATMWPEQEPAAGVQSLLREDAIMEAENHKHEAYEETRRRQMAERDLAEANKMADEAESSYQREAKQRKEVEDMLARERAEMERDRKELNDMLEQIQKADDRSAELELRIASSERTMNDLQARLSELYTILDTLRRERRPGDSAAAMESEEVGISGAEDDGDHQQCRRFGKSELDEA…
ZjPUB10	MGEVPFRDGHGGIVVCCLLLQSNEKKHKEGYGRVGCRPGTWGATTAGAPFSLRLAAAVMDARSSNAWENPFSVAGGATREIMEVQAGSGEPEKLFVVVPELYKNGKSVLTWALRHAETVAQAGAPGAMVVVVAHVHAPAQMIPMSTYSHSRVSLRPRRASNLARWRRTRPETYIARTQNAPPPSPPPGRIPGAVGRALRRAHFRALHTPPKMVTPFILGSKFHVSKLRPEHVSTYRQYEKEKVQKNLDEYIQHCTKMKVKCEKLVIENADIARGIVELVSRHGITKLVMGAAADKHYSREAVSKEANQSKEIETALAKANDDIEVMKQEMDALKQDRDDIIDRLIKMSEQKATLEKRVKEYVGIVKDLEDVLAANKSLIDSHMSEYEQVKHERDSALKD…
ZjPUB11	MPVPPPPPPLATPKDFVCPITRQVFDDPVTLETGQTYERRAIQEWIDRGNATCPITRQRLHGGQLPKTNYVLKRLIAAWRDEQLSPSPAATPTRASPTAGTVMESPAAPFKINSPASDATSSQASAPSPTSVIALASLEGAVAELRAAVSCLCMSDDLADSEKSVLKIERQWREAGTEQSVLATLARPAVINGFVEILFNSVSAHVLQVAVFLLAELASRDDAVVQTLSRVDSDVDCLVALFKKGLVEAVVLIYLLSPTPEQLAEMDMADALASAIRRGDEDPLKMCVKPKAASVILLSQILVEGDTDSSTAPVPRAALLSERFIRSLVASLEADLVDERLAAVRILLRCIGEDGRCRNSIVDKASLGAVLDAFHTVGDADKFDIVRLLYELLKLKRRS…
ZjPUB12	MPRSDEIEEEEEEQIETVHEEEVHFKVHVNGVFNESDDGDAIARSGTPTLLEEENMPVPDKLVEETSKTKSDADDNQFSVFATVPSDFLCPLTRQIFNRPVTIETGQTFERHSIEQWFDRGFTVCPVTGQELESLSIPDTNRVLKRLIDNWRSGHCNNLISESSGIEEKLTVAFIDKVLNSARDTSEKHHKARHLMAIGGIDFLLRRFQEGDELEKVQAAELVLLCIQAEELIIKAMDVLLEYLRSLAIEEQSPVAVLLLNFDASVEHHSNSTYRDEAAKTIAQSLRRCLSDDNVAPSTRKALQLLGGQFSFSGDPLTEDWTLKQAGFIDDSRATPTDSDAVVQDKEAAYHEPRLRKTTVALLGGTARRPLLDALSKCLGSPDADLAGACLTTAAWMTR…
ZjPUB13	MAPPPSSLLRDLLAADGFKNRRSKRSDSSAPASSRAVSMPPQNRRPGKPARSQSDVLTRSRLRNGGVDSGDDSKDAGDERRAATTTRRSSMSVSSAKSYSNKGNSDGGVGARKCSAASAAIPAMDESALNAIISLAAGSVKQFANDEGFRASLRAGCASLLGESDHRAVLDLRVLAQTVERAAREEDFDPRDLKRASVKFHDMVSLDAKDADAVTASGVPYPRLAACAHLYMSVVSKLQKRHHSAAVHVLEAFCLAPREARTALLPALWDRLFRPGLSHLRTWRERESAATSSDERVKEVEKMFTDVLNDGTRVLACYYRDWLLGRTDAMAIPDVPAPPTTVHASGIGLRCSTSTSYDISSDVVFTSGSLSPAKFMNGSTVRRSDEIEEEEEVHVESAH…
ZjPUB14	MSPAAEDGAASSRRQADLLKQEGNAFFKKDRISAAIDAYTGAITLRPKVAVYWTNRALCYKKRNEWTKVENDCRTAIRLDSQSVKAHYMLGLALVNKQNLAEGIKALEKSLELGRGAHPASYMIEEIWQELSKAKYIEWENLSRERASQLGKLKIACREALRNFNKLSNPDADEPEEQLNELEEVFSKAAKTDAPTDVPDHLCCKITLDIFRDPVITPSGVTYERAVLLDHLQTVGKFDPVTREALEPHQLVPNLAVKEAVHAYLSEHGWAYKMR
ZjPUB15	MAARQAELRRIEGNAEWAKVEEDSRRALALDDTLVKGHYLLGCALLEKEELALAIKEFEKVGSFDPVTREPLKEHQLVPNLAIKEAVQAYLKEHSWAYKLN
ZjPUB16	MQPSPAAAAANRSDAQARKASLAESVHAAITELMSPAAAVDAEQEKFMDVRSQIQHTTPGTMDVQQAENSPTNVMHAMEYLAANVDLAKDLVARCSAVAQQLMDDDLLGITEDLDSVIKNMSNELSRLPASIFVSHRFPDAGVSGHLEIVRSRHDLYDQHSIDGYSEGGTSMVAAIDRPRRRTLHNSDMPKLVDFLQGMYEESHEFGGQSFSSLPEVAEYVEPLYDSFFCPLTNKVMVDPVTTESGVTFDRRAIEEYFEKFADGSEPVICPVTKMAMQSKTLRSNLPLKSTIAEWIMRNEATRVRIARTALSMATTEAMVLEAIHELTVLARMRKKNRDQMHKIGITKFLARLLEHKDALVRCDSLDLLCLLVEDEAGKEIIAKTRAVSRTIKLLSSNS…
ZjPUB17	MQRSDAKARKASLAESILAAISELMSPVAAGDDEQEKFMDVGSQIHHMPPGTMDTQKAENSPTNVMHTMEYLAANVDLAKDLVARCSVAAQQLMDDDLLNITEDLDNVIKNISNELSRLPASAFVSSGFPDAGVSGNLQVVRSRQDIYDQHSNDGYSESDTSMVVAIDRPRRRTLHNSDMPRLVDFLQGMYQESHEFGGQSFSSLPEVAEYVEPLYDSFFCPLTNKVMVDPVTTESGVTYDRRAIEEYFENFTDGSEPVICPVTKMTMQSKTLRSNLPLKSTIAEWIMRNEATRIRIARTALSMATTEVMVLEAMHELKALARMRRKNRDQMHKIGITKFLARLLEHKDALIRCDSLDLLCLLVEDEAGKEIIAKTRAVSRTIKLLSSTSPDERHAAIS…
ZjPUB18	MERRRQGSQRRGEGGFDWREDGANDDDGVLSAFLCPITMQLMRDPVVIETGHAYERDAIARWFAECSELGRRPYCPITMQEVDRGDLRPVLALGDAIQEWMDRQERDELRRASQWLRKDAPEKEAVCALGCVMRGWNKGKAGKHVIRSEGMIPMVAGMLKNGSGIVRLNALEAVQQIVKETDEDREAVSEGDTIRTIIKFIDCEDCQERELAVSALCELSKSELVCAKISELNGAILILGKVAGNKTYDPTMADKAEKTLDNLDRCEKNAVRMAENGRLEPLLNLLIEGSPEKQLLIASSLEKIVLSNDLKILVAQRVGSLFAGIVENGSLEAKEVAFKVLGNISANPESAKVLIEENVLLPIFRVLSINGVNLLPPRLQEAAAAVLCNLVASGVDFGK…
ZjPUB19	MAHEDFASDLEDQSNESYQEPAFEAFMCPLTRQVMHDPVTIETGQTFEREAILKWFRECRDNGRKPTCPLTQKELRSTDISPSIALRNVIDEWRTRNEEKELEKACTSLTQESEDDTMRALVFISHMCQRSPAKKNLVRKEGIIPTVADMLKSSSRRVRLKSLEVLRVVVQDNDDNKEELGKGDTIRTIIKFLSNEHFQERELAVSLLYELSECEPIRERIGAVYGAILLLVGMASSKAENNAAVEKAENTLKNLEKYETNVKQMAENGRLQPLLTKLLQGTPQVQLAMAEYLGELALAND
ZjPUB20	MAEVQDGHYDSSSQSIDGLRIDPIYESFLCPLTKQVMRDPVTIESGVTFEREAILKWFNECCSSGRRLVCPVTRKDLGSTELNPSIALRNTINEWMNRNEVAKLDVARKSLTSESTETDILQALQYVAEICQRNRSSKHVVRKAGLISMIADLMKNSSTRVRQKALETLCVIAKEDNDNKIEIAAGDNIRTVVKFLSHGQVLEKEQAVSLLYELSENTDLSEKIGSVPGAILILVGLSSSTVENLLIVDRAEKILENLENCEKNVRQMAENGRLQPLLRLLLEATGVCRVHHGICSARESFCLLEGKAVEKLVACLDNNNEKVVEAALAALSTLLEDGVDIDQGVLVLCDAEGINPILEVLCENRSEALRQRAVWAVERILRIDEIAYEISGNQNVGTA…
ZjPUB21	MSIPHLFRCPISLDLFTDPVTLSTGQTYDRPCIERWLAAGHRTCPVTMQPLGDAALVPNRTLRHLIELWLSADHQLPDPAAEEPSLAALKRCLQSGAGGGGKVVAALNKVLALASESDVGRACMVQLGFLPVLLQLVFHAPTPWEWYQEEEEEEELALQCVLSLLPSDPAAPQLECLNTLRSESNLASFVRLLERGRARAKAGLCRLLETVATADATRMLALVAAASPRVWQALLPLLRHDDERALAGSEAGSRAVAREPGAVRALVRHVFMMSSSNEGSEHAVAVLLAVCRESPASKSEAAAAGLVTQDGPEQKGDPSTGLQRHEMLDHGWAMKEEASKNWEMKEEGRKDWEPKEEARKQEEQEGEVKDVADSSNHPSFSLVTSGLG
ZjPUB22	MSVPHLFRCPISLDIFTDPVTLSTGQTYDRPCIERWLAAGHRTCPVTMQPLGDTVLVPNRTLRHLIELWLSADHHQLPDPADAEEEEPASLPALKRRLQSGAGGNGKVAALKKVATLASESDVGRACMLQLGFLPVLLQLVFHAPTPRERLCFEEEELALQCALNLLPSNPAAPQLDCLNVLRKEANLASFVRLLERGRSRTKAGLCRLLETIATADATQMLNLVAAASPRVWQALLPLLQHDDERVSGAAVRAVAAVCAAEPARASAIRHGAALAASEAGSRAVASEPGAVRALVRHVFMVSSSNKGSEHAVAALLAVCRESGVARSEATAAGVVTQALLLLQSQCGARAKAKARALLKLLKSMRGSWVW
ZjPUB23	MPAGSAPLPLGLDTAGVQVPWYFRCPISLELMSDPVTLSTGQTYDRASIESWVATGNTTCPVTRASLADFTLIPNHTLRRLIQEWCVAHRSMGVERIPTPKQPADPDLVRSLVAQGPVLPALRRLRALARESDKNRLVMATHETRAALVEVAFGDSGCEEVEAEAMAVLALVGLGEAEAVEVVSREERVTRLAKSLAGGAAVPLEARVNAGAVVEAAASASGAEARAVLGAADGVMEGLVALVEEKAHARAHAAGALVAVVGSAEALQVEAVRAGAMSQLLLMVQGGCSERAKRKAQHLLKLLRSAWPATDCIANSDDYLQPY
ZjPUB24	MPQYQELPCGGQVVDIDTALKDGILGGAPEPGDVAAAADAGKQPLELRRMMDELDAAAGDGGGDEAVPAVFICPISLEPMLDPVTLCTGQTYERGNISRWLALGHRTCPTTMQELWDEALTPNATLRQLIAAWFSLRYTRFKKRSADFHGRAADLVHGLRGTAVPRRQPLKGQARVAALRELRSLASTHQSVTKAVAEAGGVTLLTSLLGPFTSHAVGSEAVAILVSGVPLDADAKAALMQPAKVSLVVDMLNEGAADTKINCVRLIRILMDERGFRPETVASLSLLVGVMRLVRDKRHPDGVLAGLELLNSICAVHRPARTMIVSIGAVAQLVELLPDLATECVEPALDTLDALSAVPEGKAALKDCPRTIPNAVRLLMRVSEPCTRRALSMLWVVCR…
ZjPUB25	MFRHLRLCSLTLAFQDSVASIAAPSGWYSMTVRNKQKNPRNKGTGYGIVLRWVEFCLTLVRSTSHESAERNVVVAGLEGVLVSIFNLICVCCRGDGENRDRRTRARAARVRNEAYATLNSSSSTPLRSTASPSVRQSVAGCRARSSRGRVVLGGAATMPQYQELPCGGQVLDIDTALKDGILGGAPEPGDAAAADAGKQPLELRKMMDELDAAGDGGGDEAVPVVFICPISLEPMVDPVTLCTGQTYERANISRWLALGHRTCPTTMQELWDEALTPNATLRQLIAAWFSRRYTRFKKRSADFHGRAADLVHGLRGTAVPRRQPLKGQARVAALRELRSLASTHQSVTKAIAESGGVTLLTSLLGPFTSHVVGSEAVAILVSGVPLDSDAKAALMQPAK…
ZjPUB26	MDAATAGQQSRRRIQPPEPLVMAATPPTPAAFRCPISLEVMRSPVSLPTGATYDRASIQRWLDSGHRTCPATRLPLASTDLVPNLLLRRLIHLHAATLPPSPSPEEVLSQLAASHGEPAAAEKAVRSLAAKIAPEKGKQASVASAVAADLDSAVPALLSFAKGGAGADSRVDAVKILATVAPELVSYLTEEGEEKRGRVKMAVEALAAVLSADGVGDEAKEAVVTTLVGGDLGRVTTTLLEAGANGAAVLEAILTSPAADADVRTAIADRSELFPDLVRILKDAASPAAIRCMAAAVQVRGRPARASMVRAGVVPALALAAAIAADAAGVAAAVMGRMIRVGPAGREAAVALLWLTCCSSGGERRMREAVAAAPEAVGKLLVVLQGDCSPTTSRMAGEL…
ZjPUB27	MLVGACVPGTYVRPVHVWLSEEEKNMQGWVPSTTETRALKAESRTGVVFSGAPDRSIDSPHVLLCVAAADTPWAALASNKGTATEELESVGDREDHHTCGWMARDYLRIQRGGHHERPFKFCMWCDTIDLRSRPWRSTGPTEDATSTPHYAQVPPDVSPRDLPSSPRVGGPLADHVARGGRRCLSTEGDDTIRRRRTRVAVRAARAYRVRRVVDTRVARFYRPRARLPAFVLLVGGLRRPSTRVVVLVRGWTTLFARVKRSVNSDGCRCGQTAGLPGNENTGRLWLLLAPARRRLVTRSSRPGRRVRVDKWSSTYWTPSMITHQRTGCLPSSLLCSIPSPPLLSQLPAPLHARIKARRPIQEHHKSMGRQEMSGRLAAEYQGLEVKVPNLFRCPISLDV…
ZjPUB28	MNTHYELRSTTMDGTPFKTPVQTEIPRKSIVVRIDADVGWLDASLQRTGGFTVSAALTEPVSAEQDATGSRVDSDRPLGKIDFRTSSNSRRSVHDARRERRDARHQPTITSSTGDETQAPAGSRASDVRCVAWRTSTRAVSLTADRGNPGAPAPKPQNNSGREATAGPVMLCWLRADHTARTRTAPPPGGVGKATPHPRPAPYVTLPSPFDSPFPFLPPSPGSRADRLPMVRKETAVRLPSQHQGLQVKIPSYFRCPISLDVMRSPVSLCTGVTYDRASIQRWLDSGNTTCPATMLPLPSTDLVPNLTLRSLISRWAASAASCSPTAGSDESAVRRSPAGLVRTVASSASGADLASALRELAAYLSDDDVDDFEKNALVGAGRAAETVAAVLRRKGEET…
ZjPUB29	MALLARRAWRAATKKAAPLGGDGVELAIPAHFRCPISLDLMKDPVTAPTGITYDRESIEAWLDTGRGTCPVTNAPLRHEDLVPNHAIRRVIQDWCVANRSRGVERIPTPKIPVTPVQASELLFELADSARPRSGGAAAVAEAVARVRALARDSERNRRCFASVGTGRVLATAFESLAAADGAHAAGVLEDVLAALVCMMPLDEEAARMLSSPTSLGPLVAIAERGTLEGRMNAVLAIKEIVSCDGALDTDLHGKVDAIADALVKIIKAPICPQATKAAMVATYHLARSDARVAARLAASGLVPVLVETLVEADKSTSEKALAVLDAVLASSDGRASARAHALTVPVLVKKMFRVSDLATELAVSAMWRLGRAARAGAEEEDEAVTQCLAEALLVGAFQK…
ZjPUB30	MALMARRARTITKKAAPLGGDGVELAIPAHFRCPISLDLMRDPVTAPTGITYDRESIEAWLDTGRATCPATHAPLRHEDLVPNHAIRRVIQDWCVANRSRGVERIPTPKIPVTPVQASELLFELADSARRRGPGAVARCAELVARVRALSRESGRNRSCFASVGTGRVLAAAFESLATADGAHSAEGVLEDVLAALVCMAPLDEETVRILASPSSLEHLVAIAEHGSLAGRLNAVFAIKEIVSCDGAAFTDLSGKVDEIVDALVKIIKAPICPQATKAAMVATYNLARSDERVAARLATVGLVPILVETLVDADKSVSEKALAVLDAALASKEGRSSARAHALAVPVLVKKMFRVSDLATALAVSAMWRLGRAPGDGEDDEAVMPCLVEALRVGAFQKL…
ZjPUB31	MDLMVPLASSAGHGILGCGRRCHSAAAGRPENASTTRAGLVPRLSHPAWELASETRMVSSNTASRHGASNDISIAWDIKSLREGQPHIASIHGRNGVRIGSISMHIYATTKEKQSLVSSHPLPTTGALRPSFQCGRPFTGGGDQVRVYGKQNAKVCVKVVSASLSLALYLRACSDHLCDCGSGPSGLPAALAARGIKFPTCLPAPSAAGTRTSERVSPSSTFNLSTVKRSKLPSRSRQTIPLHTPHQSTPRVPDVNLPTSAATYITFLLAVFGHNTSPLSTIPQRARINYSFLPAAAVMVLTMSRATRPVSRLVPEIPLLRRGSRQVAPASEEASVPAHFRCPISLDLMRDPVTAPTGITYDRESVEGWLARGNATCPVTGAALRLADLVPNHATLRVI…
ZjPUB32	MTRFSLCRHRQLADTRIVLQLSKLDTFFRLRSEAGMVTPASRPRPRPRAARVAISELPLATRRARLQPPPVRPSDVDDSEPAVPNHFICPISLELMRDPVTGPTGITYDRASVEGWLDRSRATCPVTGLPLRVEELVPNHATRRMIQDWCVVNRDLGVERVPTPRVPVSAADASELLAAVSAAAGRGDAATCWQLAAKARALGKESERNRRCLAAAGAVRALSLAFAQLVDRPAVAGLTASGALGEILAALVVFFPLDEETRCRIASPASLNAIVSIMTHGEVAARTSAVVVLREIASSSSDNQCVELDAMSRTDGMHAALIKLLEKPVSPQATKAALVTAYYLATNTDTAASRLVDLGMVRLLVELLVDADKGTTEKALAALDSLLLTEGGRGKACAH…
ZjPUB33	MVTPVSRPSPRPRAARVAVSEIPLVATRRARLQPPPDVDDAEAAVPSHFVCPISLELMRDPVTGPTGITYDRGSVERWLDRGSATCPVTGLPLRDEELVPNHATRRMIQEWCVANRGLGVERVPTPRVPVSAADASELLAAVSAAARRRDAATCRKLAAKVRALGKESERNRRCLAAGGAVRALSLAFSQLVDQSTPVTALTASGAFGEILAALVVFFPLDEESRCCIASPASLNAIVSILAHGEVPARVSAVVLLREIASSSDVQSLDAMSVTNGVHDELIKLLEKPVSPQATKAALVTAYYLATNTDSSASRLVDRGMVRLLVELLVDCDKGTTEKALAVLDSLLLTEEGRGKAHEHALTVPVLVKKLQHVSDMATEFAVSALWRLCKNFSGEGWCK…
ZjPUB34	MTASTSTTIMESSKFRAAQSSRGGGMAKPAPAEEDATALRRRLRRSLAAVAAGGAGVEAFDEAAAALEALREAELGRRGRKGGAGGGEEEAEEAVKVPAQFLCPISSRIMTDPVVVASGEVRTSFLSEGTLLMLFFVTSRAPLL
ZjPUB35	MAMEEPPELFLCPISMELMEDPVTVSTGVTYDRRSIERWFFKYGKTTCPATMQRLTSFDLTPNHTLKRVISSWLDGSSSSPSEKLPRETLPSVLAGIEDTPFKVTALKKLRSCMAGDEAAQEDFVACGGIQVLSRVMTQALAESGAGGDFSAFRTCEEAGAVLATLPLSDEPSVELLLKPESMRPMVALVQRGSAEARLHAMAIVAKISRTSADRDWTADVDVDDLVKSLLELLSDGASAKLTSRALDVLLDIAGRCRGARRAKAVQLGAVRVLVELLPDADRHVAERVLFLLKRLCKCPEGRVAFADHALAVSAVARTMLRVSGLATRLAVNVLWLVACAVAPAERVLDDMVMSGCVAKLLALLQVECSPSTREKAAKMLKVHGAFWKQYSCFHDDHR…
ZjPUB36	MAMEEPPQLFLCPISMELMEDPVTVSTGVTYDRRSIERWFFKYGKTTCPATMQRLTSFDRTPNHTLKRVISSWLDSASSPPSDKLPREGLQSVLAGIEDNPFKVTALKKLKSCMAGDEGAQEDFVACGGIQVLCRVMTQALAESCAGGEFSAFQTCEEAGAVLATLPLSDEPSVELLLKQESMGPVVALVQRGSAEARLHAMSILAKISRASADRDWTADADVDDLVKSLLELLSDGASAKLSSRALDVLVDIAALSRGARRAKAVELGAVRVLVELLPDANRHVAERVLYLLKLLCKCPEGWVAFADHGLALSAVARTMLRVSGLATRLAVSVLWLVACKAAPAEKVLDDMVMSGCVTKLVALLQVESSPSTKEKAAKMLKVHGAFWKQYPCFHNDRR…
ZjPUB37	MVQESLTILPPLTIDLHHRQRIIALLVYKPRHVTGLPSQRSCIAIRDHDSVRAMEMDMEEPPHLFLCPISMELMDDPVTVSTGVTYDRRSIELWLLEYGRATCPATMQPLANLDLTPNHTLKRVIDSWLDRGAPSTSTSASSSPSTSSLSSPAHELATPLSRMLEAERLRSALADLQETPFKVKALKNIRASIAGDVAMQCEFVSTGGIQVVARVMAQALAECGAGGDFSSFAVCEEAAAVLAVLPLSDPASVGLVLAPECMRPVMTLLQRGSAEARLHAMDILTKISNAGANDWTADVDVDDVLKSLLELLSDEGSTRLSSRALDVLLDVVERSQCGPAKAVEVGAVHVLVELLADADDRHDTERILLLLKRLCKCPEGRLAFAEHGLSVAAVAKTML…
ZjPUB38	MDMEEPPHLFLCPISMELMDDPVTVSTGVTYDRRSIERWLLEYGGATCPPTMQPLANRDLTPNHTLKRVIDSWLDRGSPSTSTSISLSPSTSSLSSPAHELATPLSRMLEAERLRSVLAGLEETPFKVTALKNMRACIAGDVAMQCEFVSSGGIQVVGRVMTQALAECGAGGDFSEFTVCEEAAAVLAVLPLSDPASAGLVFAPECMRPVMTLLQRGSAEVRLHAMDILTRVSSAGSASDWIAGVDVEDVLKSLLELLSDEGSTRLSSRALDVLLDVVERSQCGPAKAVEVGAVHVLVELLADADDRHDAERVLLLLKRLCKCPEGRLAFAEHGLSVAAVAKTMLRVSELATQMAVKVLWLVSVVAPSEKVLEDMVLTGAVAKLLGLLHVESPPATKQK…
ZjPUB39	METLGGSMHHHLTCPISLQPMQDPVTAPTGISYDRRAIERWLADGHATCPVTGQPLALADLTPNHTLRRLIQSWWTPRSAPRDGAGDDERERRPDDAADLVKKLSSSYSDSCPTVDVLRAAAEVAAGSDAARRFMVDAGVVSHVLRVLVSCAKKSSSPGGDQDVLAVEACLDLVRALIIDVSVGDDLRPLVSYSSHDIMDALTNVLVALVPGPGDAARSSAVQLLESVLETASAPVLARLKPELFRAVTCVARARVLREMARVGAVAKLCCVLQADCDAAVKEAARAVLRLHSGVWSGSPCVSAYLLSRYL
ZjPUB40	MIRDASSGCDTHGDRSPVQDISPSPLMLAGLGWSVKLYSISANCWFSILVCACEVVMFSDESTRVREMVDDDALKNLVSAGLVCTPRSTHFASTPWAEVAGSSHAQTLSATVKGQRPRTTKKAKKDEKVNGDVGLRRRRRAPRSTDPRGTESFAPPPKKQRTKGLNKKLTAALTDPRGASKQKAPEHAAMRRTAFKITDDNHPRLRNSRIFSAAVSCQIASSRSKRSPAVHRHLSPYYKAYFRLTPARQTGGGKAMASAPAEVPSHFLCPISLQLMRDPVTLPTGISYDRPAITRWLAVPARTAGRVCPVTRLPVAPEPQLTPNHTLRRLIHSWLASLSPGAKVDENVAVMRAPVSGEEVATLLYEAAAAQVSALKRLRELVAECEDNRAVLESQDGVF…
ZjPUB41	MEEEVPCCFLCPISLHIMRDPVTLPTGITYDRDGIERWLLTAATCPLTKQPVPADCELTPNATLRRLIQAWCALHLPADDEEARVSPPTKPPTDVARIASLIEAASASTSSSSPQEQELLAVLRELRNVAAESERNKKLIAAVPGAVDTLMAVFAGSSSSSSSSSSDSRGDSKAAACDEALEIVCLLKLSEQCLVRVVETNFASVLDALVSALQRSNTASREHAAQLLADVTAAISPNKLVSLPEQVFREVVHLLSDRLSKAATKAGLRVLVGTTSWGRNRVKAVDAGAVAVLVDMLLDGPERRACELALGALARLCACAEGRAELVAHGAGVAAVGSMALRVSDVATDKAVRVLRSVAKHAATAAVVQEMAQSGAVGALCLVSVQSDGERTRERARET…
ZjPUB42	MGQTKKRKNASMVSAGRESAYPLPRPHRGNTDPHSKASSSPPPRTLFVLLIRVAPIAAHRQLARRAFNEFLQLRDRSPRSDRHSSSLVSAAGQTRQDTMEVSSSAEVPHYFLCPISLEVMRDPVTLATGITYDRASIERWLFPDDDKGGRRAAAAAATCPAWCAAHQVERFPTPRPPLDSARVVALVDKGCRGGAGDEAATVREIKAIVAESDRNRRCVEGTPGAVEFLASFVRNHAGAAPKSPRRDETDDDDDLLMCALDSPTSTSSPAEDALSLLYSLKPSEKRMAQILETHADFLDTLAAVLRRPSYRSRTYGILLLKSMTAAVLPARLATVSAELVNEVVRVVADRVSSKAVRAAVNVLCRLCPWGRNRVKAVEAGAVSTLVELLLDEGGRRVTE…
ZjPUB43	MERTPPAPVEVPRFFVCPISLEVMRDPVTLSSGITYDRDNIERWVFTDGHGDCPVTKLPLGAADLEPTPNHTLRRLIQAWCAAHAVERFPTPRPPVDSDRVAEIVGEARRVGRREEVRAALRELADIIGESDRNRRCVEGAPGVVEFLVSVVKKQTTGETGCQDEVSGAVDSPKASSPEEAALSLLHSLKLSEKTLKRVLDNSDDYLDTLASVLRWPSYCSRTHGIHLLKAALAATPPSRLSTVNAELIEGVVKVVADTTVSPKAVKVALHVICRLCPWGRNRIRVVEAGAVPALVELLLNEGCGTGSNSGSVGCGGKRTCELAAVAIDHLCGCAEGRLEVVAHPAGLAVLARAATRLSPTGVESAVRALHAVARHSATPAVLHEMLAVGVVARLLFLV…
ZjPUB44	MAAATTTTGGLALASQSSQPFAPSLWGAFFLDHQPCTPSQLLTMKRRADAAREAVRQRLLEAAATSSSYSLIRKLELVDTLQRIGVDYHYNQEIDELLRQVYDDHKDVGGSDDDLYVTSLRFYLLRKHGYSVSSGTISSDDDDDGNCLMALYDAAHLRTHGEHILDGVITFNRSRLKSLLMQTGLKPDLAEEVRLTLETPRFRRVKRVEARRYLTVYAKMAERDEAILEFAKWWQEFQTQADTSSYARDRVVEMHFWMMEVFPEPQYSYSRKMLTQLFMIVSVIDDLYDNWCTTEDGTVFAAALQRWDEAAAEQCPEYLRNLYKVILATVKTIEHELKLQDNKHAELVKNLVIDIVKCYHAETEWRDEKYVPATVEEHLKVSGRSCGCMHVIGQGFIST…
ZjPUB45	MLKHTGWCPRFHGDPFPSTGSGGLSAFTRSPPLLLLLDSHTLPIPSRSFVSVSPDAAAPRILPPRMEAWRDDFRCPISLEVMTDPVILPSGHTFERRSIQRWLDGGHLTCPVTNLPLPPSPPLVPNHALRRLIAVVAAPVAAAGGGGDDREAKEAAAGTGSPSSVLALLRLAKSGAAGRREVLESGNAAVLLQHAAAGYEAAARALLLLSLDGDDARVGLVADGAV
ZjPUB46	MPPPNQPKRRLLLSLPAVCPCDTIAPAPLLTSLLSLAADLASRGGAGDAFPVLQRGVRQAVRVAGLLLAFLEEIQDATVTAADSLPTSAVLGLTELHVAMQKLRFLLTDCARRGARLWVLVNAGLAASELRAALGSVAAAMDVLPRGVVDVSVEAGELARLVSDQAWRVVVWPDAADERVARSVRSILEQFKSGVSPDAEDVRRVLDRIGVRTWSDCSEEIAFLEDELRARIDGDEDNSSSDAVRINSLMAFLVYCRVVLFDHVDANPDHAAPRPAAASARCPDWIRPDALQCPITLDLMTDPVTVCTGQTYDRASITRWVKAGCHTCPVTGERLRTADVVPNAALRGIIERMLLSNGVSLPDATSGAHRHGALGTTAAPFGPAAAGAARLAVAFIVAQ…
ZjPUB47	MRRLALLAAFLDSMLLVVDEEREVAFADAAGLCLRELYVVLFRADLLVSYIASAGRAWALLRATCLAGSFRDLDAELAVVLDVLPAASLGLSRDAAEHLDFLRACCRRREPSLYHDTAEVALRDDLLAALRQFELGQPPDTSKLQSLLTRIGISDAASCRAEIDYLEDQILSQEEDTDLLLVGGVVALLRYSLFSLFDPGNKKASRIWPSAGNRQRLLSWGCSDDSSFSIPKEFSCPISLDLMRDPVVVSTGQTYDRPSIVQWIEEGHSSCPNSGQALADNRLVPNRALRSLISQWCGVHGFQYDSLEGNEGMIQCVAASCSSKAAIEANKATARILVRMLVEGSDGTKPVAAREIRLLAKAGKPNRAFIAELGAIPLLCRLLLSSDWMAQENAVTALL…
ZjPUB48	MRKLEILSAVLDSALETVFSDAVNLCLRELYVVLFRADMLVSYVASAGLAWALLRAAALAGCFRDLDAELAVVVDVLPAAALGLSRDAAEHLEFLRACCRRRELEHYHDSAEVALRDGLIAALRQFELGQLPDASKPQSLLARIGISDAASCRAEIDYLEEQILMSEEEDIDLLLVGGVVALLRYSLFSLFDPGNEKAPRVLPSAGNMQRLLSWSCGDDSSFSVPKEFSCPISLDLMRYPVVVSTGQTYDRPSIIQWMEEGHSTCPNSGQALADNRLVPNRALRSLISQWCGVHGFQYDSPESNEGMIECVATSCSSKAAIEANKATARILVRMLVEGSDTAKPVAAREIRLLAKAGRPNRAFIAELGAISLLCRLLLSSDWMAQENAVTALLNLSIYE…
ZjPUB49	MAGDCKAQAESSSPDSSSAAPDGVVLRSLHRLARDLSAAEPPAPFLRAVLAAVSRRARLLAAVFDDMLLGGGVVMVALPRSASLCLRETLLVLQKFKALVADCASRSRMRLLLQSDEVAARARELQHDLATLLDLLPVAELGLADDVADLLALASRQCRRAGGGELELKAGVLALIHDVEREIVPERERLEGVLEEVGINDPASCSDEIETLEREIGDRVAERWTSAMIALVGLLRYAKCVLFSAATPRTLGAKVDLDDDGVDPPSPPLDLRCPISLELMRDPVVVASGQTYDRESITRWFGSGKSMCPKTGQVLSNLELVPNKALKNLISRWCRQNGVAVDVCETGKAEPATSTKRVVHEIRQLAKSGSDNRAFIGEAGAAALLVPLLQSEDAVLQLN…
ZjPUB50	MEHHHETKPGRLASRPSRRNRAPAPARKRREPAIAIAAPRRRGLGQSLRNHARAHATRPSLHRIPDPCGGAETSGRHQLHVDASLPARARACRRAEVDARLTLTRRWKQPFGRPSTPTPPPPRPLVRPLKRSDQTSNPLPTTGAESPQTLARRSGRPSNKIRDAINVGTRRGHESREGGFCSVPSPFNSPRQPPPHIAMAGNGKAEAEPSSPYSSAPDAVVLRSLHRLARDLSAAEPPAPFLRAVFAGISRRARLLAAVFDDMLLLPGVAALPRSASLCLRETLLVLQRFKALVADCAARSRTRLLLQSDEVTAVARELQHDLATLLDLLPVAELGLADDVADLLALASRQCRRVASAGELELKSCVLALIHDVEREIVPERERLEAVLQEVGVNDPAS…
ZjPUB51	MANHPRAVVTVAAPSPPGCSTSEFYMPPSPSDGELLRSLHRLARDLSAVAETSSPFLRSALASISRRSKLLAAAFDDLAMCAAVGDLPRSASLCLREVLLVLQRFKAVAADCAVRSRMRLLLQSNEIEEEVRELHQELATLLDLLPVVELGLAEDVSDLLALVSRQCRRFAPAAVAEQALKARVLTLIQEIEREIVPERERLEEILQQVGINDPASCSDEIESLEREIGDRSSEKWTAAMIALVGLLRYAKCVLFSATPRPSGSNPDPESDEDGEPPAPPPDFRCPISLDLMRDPVVVASGQTYDRETIGRWFDSGKSTCPKTGQVLANLELVPNKALKNLVAKWCRENGIAMEGSEASKSEPVQAVAANKAAQEVARMTASFLVKKLSVSFSPDAANR…
ZjPUB52	MANHPREGVTAAAPSPPGCSTSEFFMPPPPSPSDGELLRSLHRLARDLSAVAETPAPFLRAALVSISRRSKLLAAAFDDLAMCISAGDLPRSASLCLREVLLVLQRFKAVAADCAARSRMRLLLQSDEIEEEVRELHQDLATMLDLLPVVELGLAEDVADLLALASRQCRRFAPAAVAEQALKARVLTLIQEIEREIVPERERLEEILQEVGVDDTASCSDEIESLEREIGERSSERWTAAMIALIGLLRYAKCVLFSATPRPSGSKPDPEVDEDGERPASPPDFRCPISLDLMRDPVVVASGQTYDRESIGRWFDTGKSTCPKTGQVLANLELVPNKALKNLIAKWCQENGVTMEGGEASKSEPVQAVAPNKAAQEATRMTASFLVKKLTVSFSPDAA…
ZjPUB53	MDWSAEEAAEEPQSPLRRPTVYPLQLPLPPPDVPASREEGSSSPPLPWFSAGSRSPLLPLCRTPGSRSPSPRRYGEAASGPWSRSPSPRRSPIAASSARTTRKAPCLPAAGGQDSGDENDDVENILASLRNGSARSRLLPPQDGGAGSSASVGGIETRDEKEEKGVVGSSSIPETQGPPVFDVTEEVETEDEFFPAFSFAQPGVDGTEEVEVVKVPPPFSFPQLPAPPCVDAAEVIDAFAISEEVRKANAAAEFLDATMGANTGPRTEAIKKELCVNHRVLDIGRLERWLRRREAVDELAWFADLCADESKPVPPLDLFESAFGALERVSSGELHRGADARQRWIGSVAVPEFFICPVSKKVMMHPVVLSSGKTVDRSALEKWWRNNGRICPVTEEVLV…
ZjPUB54	MAKPAPAEEDATALRRRLRRSLAAVAAGGAGVEAFDEAAAALEALREAELGRRGRKGGAGGGEEEAEEAVKVPAQFLCPISSRIMTDPVVVASGETYDRQFIEEWFSAGNQSCPQTQQDLSSTALIPNNLVRNIISQWCAENGFNLPSVVNQEENQFMSSEQKTFEEIFKKITSSQRSIESKQAIKDLRLLTKRDSGFRAVLEDRPDSISRMIFAGTTPGLQNDPQVLEDMVTVILNFSLHEGNKKIIGDDPEAIPFLIWALKSGDMGSRGNAAAAIFTLSALDSNKEKIGELGAMEPLIDLFDNGNIVAKKDAASAIFSLCLLHENKSRALKNGIVDVAMRAIDDLLLIDGALAILALLSSNYEVVEMITEFDGTACMLRAIRESEVNRSKENAVVVL…
ZjPUB55	MAKPTPAEDAAALRRRLRRLVAAVSAGSADAAAFDEAAEALAALRDADLGPRKDKHDCGAGVDNGGRTASPEPAVPAQFLCPISSEIMRDPVVLASGQTYDRRFIQEWLNAGNRTCPQTQQVLSNTILIPNHLVRSMISQWCTENGITLPPVENQEDDLLTNNERKTFSNLFDRIAAASNQSEQREAIKDLRLLTKCNSSLRAAIGEKPESISQMISVVSNPELEHKEEVVEDMVTTILNLSIHESNKKIIGEDPVAIPFLIRALQTGTMEARSNAAAAIFSLSALNSNKAKIGELGAMRPLVDLLEDGNMIAKKDAASAIFNLCMLLENKSRATKSGVIDVTLKAISEDTLVDESLAILALLSSDHETVEEIGETGGVASMLRVIKEDQCKRNKENAA…
ZjPUB56	MPPPTMPPSSPDDPEPSAAREMDDEDLMAELLVTVNSARVFAEFRRTQRKECASLLRWLQLILPLLEELRDSAPRLTDNAYRRLALLGRALTAARQLLRICHDGSKIFLALENEAVLMKFRNVYEKMHSALDGMPYDELAISDEVKEQVELMNMQLMRCKKRTDTQDIELSMDLMVILENKEEERNVDRAILERLAKKLELQTLAELRAETMAIKKLINDRNGQNAESTKQIIDLLNKFKHIAGVDETNVLGDVSMPKSLGKCPSLMIPNDFLCPITLGIMTDPVIVATGQSYERRSIQRWLDSGERTCPKTRQPLAHLSLAPNYALKNLILKWCEKNMVELQKREPEPAAKQGDQRKEDIPSLVEDLSSIHPEVQRKAAKKIRMLSKESPENRSLVAD…
ZjPUB57	MSAGDCPGICPQESTAPGLSSVISSIRCTRRHQIGPHDAVGNNTDVQFKYVTWQLQAALANLPHSCFQISDEVQEEVDLVRAQLKREMEKKEAIDVNIFRKVHDTLAQIDNAGSQSQQPNDQPEPSLTNKFNKDHLDLQNLILLISEISGLSKADITKITSEIIEGLETIGASDSPKPANVDSQSSDETKGSSEKVTKPDSVTIPEDFRCPISLELMRDPVIVSTGQTYERAFIQRWIDCGNRTCPKTQQMLQNLTLTPNYVLRSLIQQWCEEKGIEPPSRSKNDGSSLDVGGDRLAIEALVRNLSSSSLDERKSAAAEIRSLAKKSTDNRILLAESSAIPALVKLLSSKDLKTQEHAVTALLNLSIYDQNKELIVVAGAIVPIIQVLRTGSMEARENA…
ZjPUB58	MPACVAAEIAALPEPRGPMRRLCGDLARRIRLLAPLLQHIEQQQHDAPLPLADALAAARDLLRAVQDGSKIYQAMRGDAILDSFASVNRQIQLALDGLPYNTFDMPEEVQEQVALVHSQFKRAATRTDPPDTQLSKDLSSALADKTCDPAVLTRISHKLQLLTMAEMKKESLALHDMVISSGGEPDGCVEEMSSLLKKLKDCVITEPPPTTDTLGTRSGSTNHTSPIIPDEFRCPISLELMQDPVIVSSGQTYERSCIQKWLDSGHKTCPKSQQPLSHASLTPNFVLKSLIAQWCEANGIELPKNRANSRDKKSTKSSDYDHAGLVSLMNRLRSGNHNEQRAAAGEIRLLAKRNVNNRICIAEAGAIPLLVNLLSSSDPRTQEHAVTALLNLSIHENNK…
ZjPUB59	MYYPERPPAAVPLRAGDVPPISSAMEDEAKAGPNADANTDAPAAAADEAVGAPPPSSSETTEAEATEEEEEAVGEVLDRLVELAEEIAAFSDFRNAYRRQFCNLSRRIRLLAPMLEEAKEAPRPLPRASEAALRRLREALRGARELLRLGSSGSKIFLLATTYASPSHLTPLLPSCVATLLPFFFLLPCCAVPRSPLPPLQLSTAYTSPAHLTPLLPSCVATLFASAIPEACSRLHFHPSTHHHHAFISANVDLDILRSLSEKLQLVTISDLNQESLALLEMASDGDPGAVVEKTSMLLKKIKDFVQTQDPEAGDPASTTNISPKGNSAYPVIPDDFRCPISLDLMKDPVIVATGQTYERGFIERWLEAGHDTCPKTQQKLSKNKARIITSGAVPGIVH…
ZjPUB60	MAGGGEQKPPAVSAGAAKERVAKAAASGGWEFRNAYRRQLLALSRRIRLLGPFAEELREARRGGEEEVEEERALAPLADALDKALELLRLGRDGSRIFLLEQALRDLPYDKFDTSDEIREQLKRAKERVDMPDDDFYNDLLSLYNKSYDPNAEPAILERLSEKLHLMTINDLTQESIALHEMVASGGGQDPGEHIEKMSMLLKKIKDFVQTQNPEMGPPIGLNLMDSNGERRPLTVPDEFRCPISLDLMKDPVIVATGQVTYERESIEKWIASGHHTCPTTQQRMANTTLTPNYVLRSLIAQWCEANGIEPPKRSSQPGKPTSTCSSSERANIDALLSKLCSPDPEEQRSAAAELRLLAKRNANNRICIAEAGAIPLLLSLLSSSDLRTQENAVTALLN…
ZjPUB61	MAMGTGRAWLGPASTAAAPSAPPLPTSPPSASSFTADPPAEFLCPISGTLMADPVIVPRGQTFERACIQACAALAFSPPAVDVDLSLSSSSSSSSPLVLVPNVALRMAILNWCDRLALPHPAPLSPDTAHDIVRRLMPRQEEQRSEGPTPVRVRRNSVADEDFVQEPVRKGGSLEEDIMAVLGAEDPAPEELASAMASLRQATRENREVRRQLCTPRLLAALRPMLLSVDAGVQVNAAAAMVNLSLEAENKVAIVRSGAVSPLVNVLRSGHPEARDHAAGAMYSLAVEDENRAAIGVLGAIPPLLELFGSSGAGYRARREAGMALYHVSISTMNQTKTARAPGAVRTLLAAAETRDRANEADAAAVRKVAMMVLANLAGCPDGRAALMDGGAVAAVPVA…
ZjPUB62	MGAAGPRRSWKLPFHRSWSSSSSSAPSSPSPASKSSAAAPCSPARSAAWAEERARDEAVPPEFVCPISGDMMADPVILPSGRTYERACLRACAQLAFLPPGVESGAADTMIPNTALKAAIGSWCARTGRDLPARPSVDAARETVLRVMRPAEVAAKSARTNRALASSSNSSYSASTTSYGSSSEIAAAEDHERGGRIPVKETTAREHAAGALFGLALNEDNRAVIGVLGAVPPLLDLLASPEQPARARRDAGMALYHLSLAAVNQSKIARFPGAPKALLSVASRDSEPAPIRRLALMVTCNVCACAEGRAALMDAGAVASVSGILSSSPTTPHDADDATGSSSGVDLEEWCVAALYAMSRGSLRFRGLARAAGADKALRRVAEEGGGVRREMAKKTLRA…
ZjPUB63	MDADADAILDFCSSTGPILTFQAPLRLHCSGSFCRNSFGAPVPLLILPQWCNVHILPHESSLSTVALEPRVGHAKRQANQTYFAHRCYGLAFSSSRHPAAPATATRVRASSRNTPSFLDPVAGRRPQAAASCAADLIPSRLSHLSLAILKPHRPAPATRMGAARRWKLLPFRSALPPPAAAASKPKHRVAYVLAATTSPPRKEEEEEEVPAEFLCPILGAPMADPVILSSGRTYERACVQACGELGLALGPDGGVASRDATDGGVAAAAAVAIPNDALRAAVRTWCARSGRAPPVAPSAEEAREAVLRATPAPAPARSVSNLSCSTSRPSAASTTSSSSSSGGSSREIAAAEVEVVRVKEAVKEIEEVEAVTVPETKEEAVARVVAVGDERELEASMAG…
ZjPUB64	MGAARPRRWKLPFHRSGGTTSSSASAPSSPSPFAKSSTQEPCSPARSAAWAEERAQEEDEPVPPEFVCPISGELMADPVILPSGRTYERACLSACAELAFTPPGVEPGGADAMIPNKALKAAIGTWCARAGRDLPARPSAEAAREAVERAANLPRGTRVD
ZjPUB65	MGAARPRRWKLPFHRSGGTSSSSASAPSSPSPFAKSSTQGPCSPARSAAWAEERAQEEDEPVPPEFVCPISGELMADPVILPSGRTYERACLSACAELDTSSSGGADLEEWCVAALYAMSRGSLRFRGLARAAGADKVLRRVAEERSGVRREMAKKTLRAMRGDLDEEVENDLTGSSLEGGGDGEDCGGSIVSDGLMSFRRRQRELGGSSCGNTAEF
ZjPUB66	MFSTAVVPPPPSAADGDQPSSEPSGGHLSVQALVDEILAAVNSARSFQEFRRSQRKECFNLLRWLQLLLPLIQEIRDQAAPSLTGDACRCLSLLRNAFQAARRLLRCCHDGSKIFLALESEAVLGRFRAVYEKMNLALDEMPYSQIGISDEVKEQVELVNAQLKRCRKRNDTQDMELSMDFMVILQNKEDGNADRAVLERMAKKLELQSLADLRAETMAIKKLINDRNGQHAESTKQIIELMNKFKGIAGIDEKNILGEVSIPKYLEKCPSLMIPNDFLCPISLEIMTDPVIIASGRRKSAKKIRTLSKENPENRAIIIENGGLPALIGLLSYPDKKIQENAVTSLLNLSIDETNKVLIAKGGAIPMIIEVLKNGSIEGQENSAAALFSLSMIDENKAA…
ZjPUB67	MEDFSPNTLLNGISRLCALTSDGSTTRPKPIQKCCQNVYDISSIVNPLVEDLCSSPEEQLNEVLRELDTAINEASRLIENWHQTTSKIYFVWQIESVISDIQGYSLQLCQLANSLLPSLTVRACTCIEKIQDLNYEHMYDLVKEVAMELSRTSALSPENLLKLSSSLGLSTNMELYMEAVSLENIRTRALRSENREQLDLAEQMIPLVNYMHEDLLRETQLLSINGVPIPADFCCPLSLELMSDPVIVASGQTYERVYIKVWIDEGFTVCPKTHQRLSHSNLIPNYTVKALIANWCESHDIKLPDPMKSLKVNFPSAVSTLQDLSTAGSSPLHPSVVSRVNVPGSPEADLYLRNLNGASPAHGVAAHQNSHVHVNHSAHEVSTSQPSDNAKASAPDVSR…
ZjPUB68	MDNSNNEVMGLSEPKSYPKVHHLMCTELTAMLDNTSSILPSIEAARPGCKAGIQELCNLYNIVEKGKLIILHCIECSKLYLAITGEAIVARCERIRDSLRRSLFLIQNMVPPALANQIAEVHNDLRDVKFVLDPKEEEAGKMILHMLRQSDATEELELETYLQAASKLNLTSPKAILIERRAIKKLLDKISGTDPKKEGVLKFFLYLIKKYGKISRSDSGEQNENMQAESQSLTPSTTSSDASTPVKYCTPRGFQRDEDHSSMSGAATPPAEFCCPISTKLMHDPVIIASGQTYEREHIERWFNEGHDTCPRSQVKLDNFSMIPNTCMRELICNWCKEHGFTVSDVITPDKSAYSYLPEQLHGYSMSSLHNVSVPLITGKARDYVNDHSNASIALSDAS…
ZjPUB69	MPPSVGWRGPRNANATTGREGGCGGVGTGRSGQVRLVAVGEGRIRHEPEKNKHQQRARRVRHTATASSPLIIPSALALSSLSLSPRAIFIRLPPLLSPPGGGRWWRVATEEEEGGHASSCSIAPRELTRRRRGGRGSVSEEGTLVRGGEEPHSIPPGLTRRIGCGFGFTIQYRQPDPDVKRAITGEAVVARCERIRDSLMRSLFLIQNMVPPALANQRDEDRNSMSGAATPPAEFCCPISAKLMHDPVIIASGGTYERECIERWFNEGHDTCPRTEVKLDNFSLIPNTCMRDLICNWCKEHGFTVSDVITPGKSAHGYLPEQLQGYSTSSLHNVSVPLIAGKACDFVIDHSNASVALSDASYISDAPHTRDMEEPKDNVSLFSWNMDYQKCLSLHYFNQ…
ZjPUB70	MPLPPEELRCPISLQLMYDPVVIASGQTYERACIEKCTVLFEANGAKDDIKLDNNDVSGNFSHQNSQESTSKLCVDKVIPDKASRQKSIESAYEICEVEDSQERSSHQNSTEIVPERCEQWLEVLSKSDAECMDEQYKVVEQIRLLLKNNDELRDYAGANGITEPLIYFLKMAICRQDLQAQEVGTMALFNLAVSNDRNKRQLLSAGVIPLIEQMIQKPETCESAIAMYLNLSCIAEAQEIIGLSDAIPFLIKGLREDSSRSNTCRLDALLTLYNLSLHAPNIPCLLSSGIIETLHTVLTPSSEWTDKALTVLLNLALTRGGKKEISTNAAMVGAIVLILDNGEPAEQEKAVSCLYVICSGDEGSSQTVLQEGVIPALVSLTANGTRRAKDKAQRLLRL…
ZjPUB71	MNAIEAEEGPFLANDAKLHAGMCRAFLPAVSKLSAIFPFIEASRPRSKSGIQALCSLHVALDKAKGLLQHCADCSRLYLAITAETMQLKFEKSRSQLQESLRRVASIVTEDIGCKIVEIVSELEEIVFTLDQSEKEAGDELINLLQRNNKLNGATDSGELEVFHMAALKLGITSSRAALTERRALKKLIDKARSDEDKRKEFVVAYFYNLMRKYSKFFRSETGDDTDSQGSSPCSPSVLGMDDMYGPYANGRSFSRQVSNIQSFNSRFGSFNSRLGSFNCRRGGPRSENMSIPPEELRCPISLQLMYDPVIISSGQTYERVCIEKWFNDGHSTCPKTQQQLAHLSLTPNYCVKALIASWCEQNDFPVPDGPPGSFDVNWRLAFPDSEAAGCVSIESFDS…
